# Supplementary material for: Efficacy and Safety of Direct Oral Anticoagulants versus Warfarin in Obese Patients (BMI ≥ 30 kg/m2) with Atrial Fibrillation or Venous Thromboembolism: An Updated Systematic Review and Meta-Analysis
Source: J Clin Med. 2024 Jun 27;13(13):3784. doi: 10.3390/jcm13133784 (PMC11242099; doi:10.3390/jcm13133784)
Supplement: Supplementary file 1 [file jcm-13-03784-s001.zip]

Archive with 1 entries (1 files):
- jcm-3059027-supplementary.pdf
